# Supplementary material for: Genome-Wide Identification of TaSAUR Gene Family Members in Hexaploid Wheat and Functional Characterization of TaSAUR66-5B in Improving Nitrogen Use Efficiency
Source: Int J Mol Sci. 2022 Jul 8;23(14):7574. doi: 10.3390/ijms23147574 (PMC9319360; doi:10.3390/ijms23147574)
Supplement: Supplementary file 1 [file ijms-23-07574-s001.zip › Table S1-S3.xlsx]

## Sheet: Table S1
	Table S1 Information about the TaSAUR genes in bread wheat
	Gene ID	Name	Chromosome	Location	Intron	Length（AA）	MW/kDa	PI	Predicted Subcellular Localization
	TraesCS1A02G178700	TaSAUR1-1A	1A	323204777_323205142(-1)	0	121	13.65	7.21	Mitochondrial, Cytoplasmic
	TraesCS1B02G201800	TaSAUR1-1B	1B	361461822_361462145(-1)	0	107	11.85	6.78	Mitochondrial, Cytoplasmic
	TraesCS1D02G177000	TaSAUR1-1D	1D	252301688_252302053(1)	0	121	13.66	7.23	Mitochondrial, Cytoplasmic
	TraesCS2A02G186300	TaSAUR2-2A	2A	148024006_148024648(1)	0	113	12.14	9.3	Chloroplast
	TraesCS2B02G220800	TaSAUR2-2B	2B	211009472_211009813(-1)	0	113	12.13	9.3	Chloroplast
	TraesCS2D02G201600	TaSAUR2-2D	2D	153047500_153047841(-1)	0	113	12.19	9.3	Chloroplast
	TraesCS2A02G381300	TaSAUR3-2A	2A	624816911_624817480(-1)	0	154	17.46	7.7	Nuclear, Mitochondrial
	TraesCS2B02G398600	TaSAUR3-2B	2B	566382321_566382776(-1)	0	151	17.02	6.95	Nuclear, Extracellular, Cytoplasmic
	TraesCS2D02G377800	TaSAUR3-2D	2D	482327837_482328304(-1)	0	155	17.53	8.31	Nuclear, Extracellular
	TraesCS2A02G386400	TaSAUR4-2A	2A	632506860_632507646(1)	0	166	18.11	11.47	Mitochondrial
	TraesCS2B02G403800	TaSAUR4-2B	2B	572156348_572156848(1)	0	166	18.04	11.16	Mitochondrial
	TraesCS2D02G383200	TaSAUR4-2D	2D	487493419_487493907(1)	0	162	17.77	11.19	Mitochondrial
	TraesCS2A02G430400	TaSAUR5-2A	2A	683535974_683536993(-1)	0	182	19.35	9.56	Nuclear
	TraesCS2B02G451000	TaSAUR5-2B	2B	644168162_644169145(-1)	0	179	19.16	9.56	Nuclear
	TraesCS2D02G428000	TaSAUR5-2D	2D	539895264_539896276(-1)	0	178	19.1	9.56	Nuclear
	TraesCS2A02G493900	TaSAUR6-2A-1	2A	726085709_726086382(1)	0	150	16.63	10.13	Nuclear, Mitochondrial
	TraesCS2B02G521900	TaSAUR6-2B	2B	716977972_716978421(1)	0	149	16.53	10.15	Nuclear
	TraesCS2A02G494000	TaSAUR6-2A-2	2A	726100324_726100761(1)	0	145	16	10.16	Nuclear, Mitochondrial
	TraesCS2D02G493800	TaSAUR6-2D	2D	591178104_591179288(1)	0	142	15.76	10.33	Nuclear
	TraesCS2A02G494100	TaSAUR7-2A	2A	726159383_726159832(1)	0	149	16.46	9.72	Nuclear
	TraesCS2B02G522000	TaSAUR7-2B	2B	717010043_717010492(1)	0	149	16.38	9.55	Nuclear
	TraesCS2D02G493900	TaSAUR7-2D	2D	591276020_591276466(1)	0	148	16.29	9.19	Nuclear
	TraesCS2A02G494400	TaSAUR8-2A	2A	726322280_726322687(1)	0	135	14.9	9.6	Mitochondrial, Nuclear, Extracellular
	TraesCS2B02G522300	TaSAUR8-2B	2B	717131605_717132030(1)	0	141	15.6	9.87	Nuclear, Extracellular, Mitochondrial
	TraesCS2A02G494500	TaSAUR9-2A	2A	726387309_726387707(1)	0	132	14.81	10.1	Mitochondrial, Nuclear
	TraesCS2B02G522600	TaSAUR9-2B	2B	717345272_717345679(1)	0	135	15.23	10.37	Mitochondrial, Nuclear
	TraesCS2D02G494800	TaSAUR9-2D-1	2D	591704124_591705120(1)	0	132	14.8	10.37	Nuclear, Mitochondrial
	TraesCS2D02G494600	TaSAUR9-2D-2	2D	591603105_591603503(1)	0	132	14.82	10.37	Mitochondrial, Nuclear
	TraesCS2A02G494900	TaSAUR10-2A	2A	726560861_726561274(1)	0	137	15.22	10.83	Nuclear, Mitochondrial
	TraesCS2B02G523100	TaSAUR10-2B	2B	717678687_717679112(1)	0	141	15.65	10.83	Nuclear, Mitochondrial
	TraesCS2D02G495100	TaSAUR10-2D	2D	592031231_592031650(1)	0	139	15.38	10.56	Mitochondrial, Nuclear
	TraesCS2A02G495000	TaSAUR11-2A	2A	726592804_726593208(1)	0	134	14.71	9.66	Mitochondrial, Nuclear
	TraesCS2B02G523200	TaSAUR11-2B	2B	717775820_717776224(1)	0	134	14.87	10.58	Mitochondrial, Nuclear
	TraesCS2D02G495200	TaSAUR11-2D-1	2D	592080465_592080869(1)	0	134	14.96	10.57	Mitochondrial, Nuclear, Extracellular
	TraesCS2D02G495300	TaSAUR11-2D-2	2D	592092285_592092689(1)	0	134	14.75	9.34	Mitochondrial
	TraesCS2D02G495400	TaSAUR11-2D-3	2D	592115520_592115924(1)	0	134	14.76	10.86	Mitochondrial, Nuclear
	TraesCS2A02G495100	TaSAUR12-2A	2A	726756077_726756532(1)	0	151	16.03	9.54	Mitochondrial
	TraesCS2B02G523300	TaSAUR12-2B	2B	717895983_717896935(1)	0	151	16.06	9.54	Mitochondrial
	TraesCS2D02G495500	TaSAUR12-2D	2D	592274139_592274597(1)	0	152	16.12	9.54	Mitochondrial
	TraesCS2B02G437000	TaSAUR13-2B	2B	628805114_628805467(-1)	1	108	11.32	9.72	Mitochondrial
	TraesCS2D02G415500	TaSAUR13-2D	2D	529177288_529178078(-1)	0	117	12.25	9.5	Mitochondrial
	TraesCS2B02G522400	TaSAUR14-2B	2B	717237258_717238278(1)	0	135	15.03	10.09	Nuclear, Mitochondrial, Extracellular
	TraesCS2D02G494500	TaSAUR14-2D	2D	591575283_591575690(1)	0	135	15	10.09	Nuclear, Mitochondrial, Extracellular
	TraesCS2A02G494200	TaSAUR15-2A	2A	726273052_726273756(1)	0	234	26.14	11.16	Nuclear, Extracellular
	TraesCS2A02G494300	TaSAUR16-2A	2A	726295849_726296683(1)	0	125	13.9	11.26	Nuclear
	TraesCS2B02G522200	TaSAUR17-2B	2B	717098136_717098510(1)	0	124	13.86	11.07	Nuclear, Extracellular
	TraesCS2B02G522500	TaSAUR18-2B	2B	717328036_717328434(1)	0	132	14.8	9.84	Mitochondrial, Nuclear
	TraesCS2D02G494000	TaSAUR19-2D	2D	591300809_591301636(1)	0	128	14.34	11.24	Nuclear
	TraesCS2D02G494100	TaSAUR20-2D	2D	591320480_591320986(1)	0	168	18.69	10.87	Nuclear
	TraesCS2D02G494200	TaSAUR21-2D	2D	591388593_591389476(1)	0	126	14.24	11.35	Nuclear
	TraesCS2D02G494300	TaSAUR22-2D	2D	591437863_591438237(1)	0	124	13.85	11.26	Nuclear, Mitochondrial
	TraesCS2D02G494400	TaSAUR23-2D	2D	591548258_591548632(1)	0	124	13.88	11.26	Nuclear, Mitochondrial
	TraesCS3A02G415500	TaSAUR24-3A	3A	658722971_658723396(1)	0	114	12.23	8.98	Extracellular, Mitochondrial
	TraesCS3B02G450900	TaSAUR24-3B	3B	691343611_691343952(1)	0	113	12.09	8.99	Mitochondrial, Extracellular
	TraesCS3D02G411300	TaSAUR24-3D	3D	523833908_523834252(1)	0	114	12.3	8.57	Extracellular, Mitochondrial
	TraesCS3A02G437000	TaSAUR25-3A-1	3A	680970103_680970927(-1)	0	187	19.81	8.8	Chloroplast
	TraesCS3B02G471300	TaSAUR25-3B	3B	719827685_719828161(-1)	0	158	16.84	8.8	Chloroplast
	TraesCS3D02G429300	TaSAUR25-3D-1	3D	543934609_543935380(-1)	0	183	19.43	9.04	Chloroplast
	TraesCS3A02G437100	TaSAUR25-3A-2	3A	681050040_681050513(-1)	0	157	16.81	8.8	Chloroplast, Nuclear
	TraesCS3D02G429400	TaSAUR25-3D-2	3D	543969950_543970426(-1)	0	158	16.96	8.4	Chloroplast
	TraesCS4A02G017000	TaSAUR26-4A	4A	11600220_11600591(1)	0	123	13.65	5.25	Cytoplasmic
	TraesCS4B02G287100	TaSAUR26-4B	4B	570347808_570348432(-1)	0	121	13.48	5.9	Mitochondrial
	TraesCS4D02G285800	TaSAUR26-4D	4D	456128427_456129285(-1)	0	122	13.56	5.74	Cytoplasmic
	TraesCS4A02G296800	TaSAUR27-4A	4A	596680691_596680954(-1)	0	87	9.34	9.94	Nuclear
	TraesCS4D02G015200	TaSAUR27-4D	4D	6703246_6703509(1)	0	87	9.31	9.61	Nuclear
	TraesCS4A02G297100	TaSAUR28-4A-1	4A	596737849_596738655(1)	0	103	10.96	8.91	Nuclear
	TraesCS4A02G297200	TaSAUR28-4A-2	4A	596743214_596743525(1)	0	103	10.92	9.24	Nuclear
	TraesCS4B02G016500	TaSAUR28-4B	4B	11928239_11928565(-1)	0	108	11.36	8.9	Nuclear
	TraesCS4D02G014900	TaSAUR28-4D	4D	6663820_6664131(-1)	0	103	11.02	9.24	Nuclear
	TraesCS4A02G414300	TaSAUR29-4A	4A	684840795_684841283(1)	0	162	17.55	9.16	Extracellular, Nuclear
	TraesCS4B02G315000	TaSAUR29-4B	4B	604443525_604443899(1)	0	124	13.75	9.6	Extracellular, Nuclear
	TraesCS4D02G312100	TaSAUR29-4D	4D	478225890_478226387(1)	0	165	17.74	9.21	Nuclear, Mitochondrial, Extracellular
	TraesCS4A02G296900	TaSAUR30-4A	4A	596688333_596688617(-1)	0	94	10.32	9.02	Nuclear
	TraesCS4A02G297000	TaSAUR31-4A	4A	596713062_596713349(-1)	0	95	10.44	8.59	Nuclear
	TraesCS4A02G375500	TaSAUR32-4A	4A	650058657_650059016(1)	0	119	13.16	7.71	Nuclear, Extracellular
	TraesCS4B02G016600	TaSAUR33-4B	4B	11995638_11995925(1)	0	95	10.28	8.88	Nuclear
	TraesCS4B02G016700	TaSAUR34-4B	4B	12016406_12016693(1)	0	95	10.32	8.48	Nuclear
	TraesCS4B02G016800	TaSAUR35-4B	4B	12051721_12052008(1)	0	95	10.25	7.75	Nuclear
	TraesCS4D02G015000	TaSAUR36-4D	4D	6682318_6682602(1)	0	94	10.21	8.86	Nuclear
	TraesCS4D02G015100	TaSAUR37-4D	4D	6699039_6699458(1)	0	139	15.49	8.99	Mitochondrial, Nuclear
	TraesCS5A02G013600	TaSAUR38-5A	5A	9384961_9385566(-1)	0	142	15.66	9.15	Mitochondrial
	TraesCS5B02G346900	TaSAUR38-5B-1	5B	528575323_528575751(1)	0	142	15.75	6.72	Mitochondrial, Chloroplast
	TraesCS5B02G345700	TaSAUR38-5B-2	5B	528539300_528539740(1)	0	146	16.08	7.62	Mitochondrial, Chloroplast
	TraesCS5D02G352500	TaSAUR38-5D	5D	435263795_435264397(1)	0	142	15.58	6.72	Mitochondrial, Chloroplast
	TraesCS5A02G050200	TaSAUR39-5A	5A	45997941_45998366(1)	0	141	14.89	7.85	Nuclear, Chloroplast, Mitochondrial
	TraesCS5B02G054900	TaSAUR39-5B	5B	60789281_60789709(-1)	0	142	15.41	6.29	Nuclear, Chloroplast
	TraesCS5D02G061000	TaSAUR39-5D	5D	57852316_57852738(1)	0	140	15.28	8.59	Nuclear, Chloroplast, Mitochondrial
	TraesCS5A02G211200	TaSAUR40-5A	5A	426709192_426710126(1)	0	142	14.96	6.04	Mitochondrial, Chloroplast, Nuclear
	TraesCS5B02G212600	TaSAUR40-5B	5B	383208329_383209271(-1)	0	143	15.04	6.04	Mitochondrial, Nuclear, Chloroplast
	TraesCS5D02G222600	TaSAUR40-5D	5D	330120732_330121163(-1)	0	143	15.02	6.04	Chloroplast, Mitochondrial, Nuclear
	TraesCS5A02G211300	TaSAUR41-5A	5A	426729997_426730689(-1)	1	186	19.86	4.83	Cytoplasmic
	TraesCS5B02G212500	TaSAUR41-5B	5B	383035679_383036774(1)	1	185	19.97	4.79	Cytoplasmic
	TraesCS5D02G222500	TaSAUR41-5D	5D	330078253_330079208(1)	1	185	19.95	4.67	Cytoplasmic
	TraesCS5A02G288600	TaSAUR42-5A	5A	495897780_495898297(-1)	0	130	14.31	9.54	Mitochondrial
	TraesCS5B02G288100	TaSAUR42-5B	5B	473747422_473747814(-1)	0	130	14.38	9.8	Mitochondrial
	TraesCS5D02G296300	TaSAUR42-5D	5D	393880881_393881334(-1)	0	129	14.14	9.1	Mitochondrial, Nuclear
	TraesCS5A02G288800	TaSAUR43-5A	5A	495902608_495903000(-1)	0	130	14.31	9.42	Nuclear
	TraesCS5B02G288200	TaSAUR43-5B	5B	473765583_473765975(-1)	0	130	14.18	9.21	Nuclear
	TraesCS5A02G342000	TaSAUR44-5A	5A	547636568_547637362(1)	0	202	22.44	6.08	Nuclear
	TraesCS5B02G341400	TaSAUR44-5B	5B	526580987_526581740(1)	0	154	16.8	5.76	Extracellular
	TraesCS5A02G342400	TaSAUR45-5A	5A	547643749_547644219(1)	0	156	16.92	5.77	Chloroplast, Extracellular
	TraesCS5B02G341700	TaSAUR45-5B	5B	526585405_526586042(1)	0	154	16.72	5.33	Chloroplast, Extracellular
	TraesCS5D02G347300	TaSAUR45-5D	5D	433019206_433019901(1)	0	154	16.67	5.29	Chloroplast, Extracellular
	TraesCS5A02G342500	TaSAUR46-5A	5A	547644978_547645352(-1)	0	124	13.38	8.58	Chloroplast, Mitochondrial
	TraesCS5B02G341800	TaSAUR46-5B	5B	526587009_526587428(-1)	0	139	14.92	8.67	Chloroplast, Mitochondrial
	TraesCS5A02G343100	TaSAUR47-5A	5A	548226048_548226788(-1)	0	141	15.5	7.52	Extracellular
	TraesCS5B02G342900	TaSAUR47-5B	5B	527039624_527040049(-1)	0	141	15.51	8.12	Extracellular, Mitochondrial
	TraesCS5D02G348700	TaSAUR47-5D	5D	434331340_434331765(1)	0	141	15.43	8.63	Extracellular, Chloroplast
	TraesCS5A02G343200	TaSAUR48-5A	5A	548230327_548230749(-1)	0	140	15.38	7.58	Mitochondrial
	TraesCS5B02G343000	TaSAUR48-5B	5B	527049203_527049795(-1)	0	133	14.81	7.58	Extracellular, Chloroplast
	TraesCS5D02G349000	TaSAUR48-5D	5D	434393188_434393746(-1)	0	140	15.46	8.73	Mitochondrial, Nuclear, Extracellular
	TraesCS5B02G343200	TaSAUR49-5B	5B	527053272_527053928(1)	0	153	16.75	5.94	Nuclear, Mitochondrial
	TraesCS5D02G348500	TaSAUR49-5D	5D	434326103_434326372(-1)	0	89	9.78	6.39	Mitochondrial, Chloroplast
	TraesCS5A02G343700	TaSAUR50-5A	5A	548239888_548240313(-1)	0	141	15.4	5.91	Nuclear
	TraesCS5B02G343700	TaSAUR50-5B	5B	527064408_527064731(-1)	0	107	11.99	7.66	Mitochondrial, Cytoplasmic, Nuclear
	TraesCS5D02G348400	TaSAUR50-5D	5D	434323155_434323580(1)	0	141	15.5	8.7	Nuclear, Mitochondrial
	TraesCS5A02G343900	TaSAUR51-5A	5A	548503933_548504377(1)	0	147	16.05	9.02	Chloroplast, Mitochondrial
	TraesCS5B02G343900	TaSAUR51-5B	5B	527255115_527255456(1)	0	113	12.52	8.66	Mitochondrial
	TraesCS5D02G350300	TaSAUR51-5D	5D	434599638_434602578(-1)	0	150	16.07	8.74	Chloroplast
	TraesCS5A02G344600	TaSAUR52-5A	5A	549153750_549154412(1)	0	141	15.52	8.08	Extracellular, Nuclear, Mitochondrial
	TraesCS5B02G343600	TaSAUR52-5B-1	5B	527060366_527060938(-1)	0	190	20.77	8.01	Extracellular
	TraesCS5B02G345500	TaSAUR52-5B-2	5B	528524745_528525170(1)	0	141	15.33	8.39	Extracellular
	TraesCS5D02G351500	TaSAUR52-5D	5D	435237648_435238073(1)	0	141	15.41	7.52	Extracellular, Nuclear
	TraesCS5A02G345100	TaSAUR53-5A	5A	549163919_549164441(1)	1	151	16.51	6.94	Mitochondrial
	TraesCS5B02G345900	TaSAUR53-5B	5B	528541646_528545806(1)	1	208	22.55	9.36	Nuclear, Mitochondrial
	TraesCS5D02G351700	TaSAUR53-5D	5D	435249157_435249600(1)	0	147	15.76	8.26	Mitochondrial, Chloroplast
	TraesCS5A02G345300	TaSAUR54-5A	5A	549186195_549186605(-1)	0	136	14.83	8.52	Mitochondrial, Chloroplast
	TraesCS5B02G346100	TaSAUR54-5B	5B	528554017_528555000(-1)	2	152	16.36	6.95	Chloroplast, Cytoplasmic
	TraesCS5A02G345500	TaSAUR55-5A	5A	549192581_549192991(-1)	0	136	14.61	6.18	Chloroplast, Mitochondrial, Cytoplasmic
	TraesCS5B02G346400	TaSAUR55-5B	5B	528563512_528563922(-1)	0	136	14.61	5.92	Chloroplast
	TraesCS5D02G352100	TaSAUR55-5D	5D	435255366_435255960(-1)	0	136	14.58	6.18	Chloroplast, Mitochondrial
	TraesCS5A02G345700	TaSAUR56-5A	5A	549195926_549196497(-1)	0	136	14.72	6.94	Extracellular, Mitochondrial
	TraesCS5B02G346600	TaSAUR56-5B	5B	528566555_528566971(-1)	0	138	14.87	6.18	Mitochondrial, Chloroplast
	TraesCS5D02G352300	TaSAUR56-5D	5D	435258750_435259160(-1)	0	136	14.71	6.5	Mitochondrial, Chloroplast
	TraesCS5A02G345800	TaSAUR57-5A	5A	549199070_549199565(1)	0	139	15.68	6.88	Extracellular
	TraesCS5B02G346800	TaSAUR57-5B	5B	528573035_528573604(1)	1	153	17.18	7.59	Extracellular, Nuclear
	TraesCS5D02G352400	TaSAUR57-5D	5D	435261841_435262260(1)	0	139	15.65	7.57	Extracellular
	TraesCS5A02G345900	TaSAUR58-5A	5A	549202611_549203033(-1)	0	140	15.24	5.66	Extracellular, Chloroplast
	TraesCS5B02G347300	TaSAUR58-5B-1	5B	528583362_528584052(-1)	0	140	15.27	6.7	Extracellular, Chloroplast
	TraesCS5D02G352600	TaSAUR58-5D	5D	435265133_435265838(-1)	0	140	15.31	5.67	Extracellular, Chloroplast
	TraesCS5B02G347100	TaSAUR58-5B-2	5B	528577011_528577229(-1)	0	72	7.8	7.74	Mitochondrial, Chloroplast
	TraesCS5A02G346100	TaSAUR59-5A	5A	549206613_549206900(-1)	0	95	10.6	5.29	Chloroplast
	TraesCS5B02G347500	TaSAUR59-5B	5B	528587384_528587957(-1)	0	139	15.18	6.27	Chloroplast
	TraesCS5D02G352800	TaSAUR59-5D	5D	435269198_435269485(-1)	0	95	10.53	5	Chloroplast
	TraesCS5A02G346400	TaSAUR60-5A	5A	549216114_549216649(-1)	0	139	15.26	6.7	Chloroplast
	TraesCS5D02G353100	TaSAUR60-5D	5D	435275149_435275568(-1)	0	139	15.31	7.58	Chloroplast
	TraesCS5A02G288500	TaSAUR61-5A	5A	495895598_495895987(-1)	0	129	14.21	9.16	Nuclear, Chloroplast, Mitochondrial
	TraesCS5B02G288000	TaSAUR61-5B	5B	473742882_473747284(-1)	0	129	14.19	9.1	Mitochondrial, Cytoplasmic
	TraesCS5D02G296400	TaSAUR61-5D	5D	393883171_393883563(-1)	0	130	14.35	9.46	Mitochondrial, Nuclear
	TraesCS5B02G344500	TaSAUR62-5B	5B	527494004_527494625(1)	0	148	16.26	8.13	Mitochondrial, Chloroplast
	TraesCS5D02G350500	TaSAUR62-5D	5D	434656698_434657147(-1)	0	149	16.3	8.96	Chloroplast
	TraesCS5B02G344800	TaSAUR63-5B	5B	527607851_527608228(1)	0	125	13.69	8.18	Extracellular
	TraesCS5D02G350200	TaSAUR63-5D	5D	434569394_434569681(1)	0	95	10.45	5.7	Plasma Membrane, Extracellular
	TraesCS5A02G346000	TaSAUR64-5A	5A	549204917_549205541(-1)	0	144	16.16	8.83	Mitochondrial, Chloroplast
	TraesCS5B02G347400	TaSAUR64-5B	5B	528585841_528586471(-1)	0	144	16.14	8.25	Chloroplast, Mitochondrial
	TraesCS5D02G353000	TaSAUR64-5D	5D	435273638_435274152(-1)	0	144	16.09	8.91	Chloroplast, Mitochondrial
	TraesCS5A02G346300	TaSAUR65-5A	5A	549214634_549215068(-1)	0	144	15.99	8.59	Chloroplast, Mitochondrial
	TraesCS5B02G347200	TaSAUR65-5B	5B	528579091_528579525(-1)	0	144	16	8.58	Chloroplast
	TraesCS5D02G352700	TaSAUR65-5D	5D	435267642_435268073(-1)	0	143	15.87	8.83	Chloroplast, Mitochondrial
	TraesCS5B02G342500	TaSAUR66-5B	5B	526668126_526668563(-1)	0	145	15.88	9.04	Chloroplast, Mitochondrial
	TraesCS5D02G347900	TaSAUR66-5D	5D	433196938_433197375(-1)	0	145	15.81	9.04	Chloroplast, Mitochondrial
	TraesCS5A02G288900	TaSAUR67-5A	5A	495906312_495906701(-1)	0	129	14.45	9	Nuclear
	TraesCS5A02G289000	TaSAUR68-5A	5A	495926228_495926852(-1)	0	129	14.25	9.21	Mitochondrial, Nuclear
	TraesCS5A02G288700	TaSAUR69-5A	5A	495900402_495900896(-1)	0	164	18.21	6.72	Extracellular, Plasma Membrane
	TraesCS5A02G342200	TaSAUR70-5A	5A	547639943_547640158(-1)	0	71	7.76	5.01	Nuclear, Mitochondrial, Chloroplast
	TraesCS5A02G342300	TaSAUR71-5A	5A	547641067_547643714(1)	1	145	15.77	5.19	Chloroplast
	TraesCS5A02G344700	TaSAUR72-5A	5A	549156773_549157421(-1)	0	153	16.69	6.29	Chloroplast, Mitochondrial
	TraesCS5A02G344800	TaSAUR73-5A	5A	549158061_549161392(1)	1	260	28.14	6.24	Chloroplast
	TraesCS5A02G344900	TaSAUR74-5A	5A	549159798_549160259(-1)	0	153	16.58	5.58	Chloroplast, Extracellular
	TraesCS5A02G345000	TaSAUR75-5A	5A	549162711_549163370(-1)	0	153	16.81	5.77	Extracellular, Nuclear
	TraesCS5A02G345400	TaSAUR76-5A	5A	549190929_549191351(1)	0	140	15.75	6.06	Extracellular, Nuclear
	TraesCS5A02G345600	TaSAUR77-5A	5A	549194492_549194997(1)	0	139	15.55	7.6	Extracellular, Mitochondrial
	TraesCS5A02G341900	TaSAUR78-5A	5A	547634282_547634736(-1)	1	136	15.03	6.93	Extracellular
	TraesCS5A02G343400	TaSAUR79-5A	5A	548234375_548235039(1)	0	123	13.67	6.29	Nuclear, Extracellular, Chloroplast
	TraesCS5A02G343600	TaSAUR80-5A	5A	548237388_548237789(1)	0	133	14.28	6.06	Mitochondrial, Chloroplast
	TraesCS5A02G341700	TaSAUR81-5A	5A	547600776_547601239(1)	0	153	16.82	5.46	Extracellular
	TraesCS5B02G288300	TaSAUR82-5B	5B	473773312_473773530(-1)	0	72	8.06	8.99	Nuclear, Mitochondrial
	TraesCS5B02G288400	TaSAUR83-5B	5B	473781773_473782545(-1)	0	129	14.39	9.21	Mitochondrial, Chloroplast, Nuclear
	TraesCS5B02G341600	TaSAUR84-5B	5B	526584366_526584581(-1)	0	71	7.64	5.56	Nuclear
	TraesCS5B02G343400	TaSAUR85-5B	5B	527056328_527056738(1)	0	136	14.79	5.33	Chloroplast
	TraesCS5B02G343500	TaSAUR86-5B	5B	527058509_527058796(-1)	0	95	10.56	5.24	Extracellular
	TraesCS5B02G344400	TaSAUR87-5B	5B	527491519_527491980(-1)	0	153	16.53	6.71	Chloroplast
	TraesCS5B02G344700	TaSAUR88-5B	5B	527600718_527601373(-1)	0	150	16.21	8.25	Chloroplast
	TraesCS5B02G345000	TaSAUR89-5B	5B	527768853_527769305(-1)	0	150	16.02	8.58	Chloroplast
	TraesCS5B02G345600	TaSAUR90-5B	5B	528537567_528537968(1)	0	133	14.57	8.18	Mitochondrial, Chloroplast
	TraesCS5B02G345800	TaSAUR91-5B	5B	528540483_528541224(-1)	0	153	16.49	5.18	Chloroplast
	TraesCS5B02G346000	TaSAUR92-5B	5B	528544200_528544661(-1)	0	153	16.61	5.84	Chloroplast, Nuclear
	TraesCS5B02G346200	TaSAUR93-5B	5B	528561292_528561609(1)	0	105	12	9.35	Mitochondrial, Nuclear
	TraesCS5B02G346500	TaSAUR94-5B	5B	528565172_528565594(1)	0	140	15.82	6.88	Extracellular, Nuclear
	TraesCS5B02G346700	TaSAUR95-5B	5B	528568469_528568888(1)	0	139	15.59	6.8	Extracellular
	TraesCS5D02G347200	TaSAUR96-5D	5D	433018169_433018624(-1)	0	151	16.25	8.26	Mitochondrial, Chloroplast
	TraesCS5D02G296500	TaSAUR97-5D	5D	393885292_393886189(-1)	0	130	14.35	5.89	Cytoplasmic, Mitochondrial, Chloroplast
	TraesCS5D02G296700	TaSAUR98-5D	5D	393900359_393900748(-1)	0	129	14.24	8.96	Mitochondrial, Nuclear
	TraesCS5D02G296800	TaSAUR99-5D	5D	393903110_393903732(-1)	0	123	13.52	9	Nuclear, Mitochondrial
	TraesCS5D02G296900	TaSAUR100-5D	5D	393907341_393907784(-1)	0	127	14.14	8.98	Mitochondrial, Chloroplast, Nuclear, Cytoplasmic
	TraesCS5D02G347100	TaSAUR101-5D	5D	433015138_433015773(1)	0	158	17.08	5.64	Chloroplast, Extracellular, Mitochondrial
	TraesCS5D02G349100	TaSAUR102-5D	5D	434396277_434402861(-1)	1	269	29.45	6.98	Nuclear
	TraesCS5D02G349300	TaSAUR103-5D	5D	434397396_434397866(1)	0	156	17.14	6.05	Extracellular
	TraesCS5D02G349400	TaSAUR104-5D	5D	434400148_434402534(1)	0	153	16.46	5.62	Chloroplast
	TraesCS5D02G349900	TaSAUR105-5D	5D	434547956_434548719(-1)	0	157	16.77	8.53	Chloroplast
	TraesCS5D02G350100	TaSAUR106-5D	5D	434566388_434567041(-1)	0	150	16.29	8.81	Chloroplast
	TraesCS5D02G350700	TaSAUR107-5D	5D	434662510_434664491(-1)	2	299	33.08	8.34	Plasma Membrane
	TraesCS5D02G350800	TaSAUR108-5D	5D	434665669_434667141(1)	0	110	12.05	9.15	Mitochondrial, Nuclear
	TraesCS5D02G350900	TaSAUR109-5D	5D	434688697_434689140(1)	0	147	15.74	8.59	Chloroplast
	TraesCS5D02G351600	TaSAUR110-5D	5D	435247997_435248458(-1)	0	153	16.6	5.56	Chloroplast, Extracellular
	TraesCS5D02G351800	TaSAUR111-5D	5D	435251012_435251473(-1)	0	153	16.47	5.76	Chloroplast
	TraesCS5D02G352000	TaSAUR112-5D	5D	435253787_435254268(1)	0	139	15.51	6.4	Extracellular
	TraesCS5D02G296600	TaSAUR113-5D	5D	393896623_393897015(-1)	0	130	14.23	9.42	Nuclear
	TraesCS5D02G352200	TaSAUR114-5D	5D	435257223_435257642(1)	0	139	15.65	6.88	Extracellular, Mitochondrial
	TraesCS6A02G056400	TaSAUR115-6A	6A	29692622_29692933(-1)	0	103	11.26	8.49	Mitochondrial, Cytoplasmic, Chloroplast
	TraesCS6B02G075900	TaSAUR115-6B	6B	52059653_52059916(-1)	0	87	9.22	6.23	Chloroplast, Cytoplasmic
	TraesCS6D02G059700	TaSAUR115-6D	6D	28028173_28028481(-1)	0	102	11.09	5.81	Chloroplast, Cytoplasmic, Mitochondrial
	TraesCS6A02G056600	TaSAUR116-6A	6A	29795795_29796100(1)	0	101	11	5.79	Mitochondrial, Chloroplast, Cytoplasmic
	TraesCS6B02G075800	TaSAUR116-6B	6B	51961764_51964748(-1)	1	103	11.02	7.7	Chloroplast, Cytoplasmic, Mitochondrial
	TraesCS6D02G060100	TaSAUR116-6D-1	6D	28162313_28162627(-1)	0	104	11.31	5.64	Cytoplasmic, Mitochondrial, Chloroplast
	TraesCS6D02G060300	TaSAUR116-6D-2	6D	28269392_28269691(1)	0	99	10.59	8.64	Chloroplast, Mitochondrial, Cytoplasmic
	TraesCS6A02G115600	TaSAUR117-6A	6A	85572737_85573665(1)	0	125	13.63	9.64	Mitochondrial, Chloroplast
	TraesCS6B02G143400	TaSAUR117-6B	6B	142991584_142992435(1)	0	125	13.6	9.64	Mitochondrial, Chloroplast
	TraesCS6D02G104400	TaSAUR117-6D	6D	68081544_68082296(1)	0	125	13.63	9.73	Mitochondrial
	TraesCS6A02G115700	TaSAUR118-6A	6A	85586447_85586833(-1)	0	128	14.23	8.54	Mitochondrial, Cytoplasmic, Nuclear
	TraesCS6B02G143500	TaSAUR118-6B	6B	143199523_143200174(-1)	0	128	14.29	8.43	Mitochondrial, Cytoplasmic, Nuclear
	TraesCS6D02G104500	TaSAUR118-6D	6D	68098685_68099062(-1)	0	125	14	8.54	Mitochondrial, Cytoplasmic, Nuclear
	TraesCS6A02G141200	TaSAUR119-6A	6A	116336395_116336757(1)	0	120	12.71	9.55	Mitochondrial, Nuclear
	TraesCS6B02G169500	TaSAUR119-6B-1	6B	181472045_181472398(1)	0	117	12.52	9.72	Mitochondrial
	TraesCS3B02G493600	TaSAUR119-6B-2	3B	739023280_739023567(-1)	0	95	10.17	7.68	Mitochondrial, Extracellular
	TraesCS6D02G130600	TaSAUR119-6D	6D	97262985_97263341(1)	1	109	11.45	9.02	Mitochondrial, Extracellular
	TraesCS6A02G226200	TaSAUR120-6A	6A	425861350_425862139(-1)	0	129	14.16	6.89	Nuclear, Extracellular
	TraesCS6B02G255400	TaSAUR120-6B	6B	459383272_459383955(1)	0	129	14.23	6.89	Nuclear, Mitochondrial
	TraesCS6D02G208900	TaSAUR120-6D	6D	295143814_295144537(1)	0	129	14.17	7.24	Nuclear, Mitochondrial
	TraesCS6A02G226400	TaSAUR121-6A	6A	426215236_426215547(-1)	0	103	11.74	6.58	Cytoplasmic
	TraesCS6D02G208700	TaSAUR121-6D-1	6D	294624473_294624820(1)	0	115	12.93	7.19	Nuclear, Mitochondrial
	TraesCS6D02G208800	TaSAUR121-6D-2	6D	294964163_294964510(1)	0	115	12.82	7.19	Nuclear, Mitochondrial, Extracellular
	TraesCS6A02G238300	TaSAUR122--6A	6A	448061045_448061602(1)	0	185	20.82	11.25	Nuclear, Mitochondrial
	TraesCS6B02G286100	TaSAUR122--6B	6B	515184839_515185877(-1)	0	183	20.53	11.18	Nuclear, Mitochondrial
	TraesCS6D02G220700	TaSAUR122--6D	6D	311300745_311301293(1)	0	182	20.39	11.26	Nuclear, Mitochondrial
	TraesCS6A02G226300	TaSAUR123-6A	6A	426176932_426177219(-1)	0	95	10.61	7.09	Mitochondrial
	TraesCS6A02G328600	TaSAUR124-6A	6A	562250748_562251608(1)	0	121	13.48	9.47	Nuclear
	TraesCS6A02G328700	TaSAUR125-6A	6A	562271850_562272738(1)	0	125	14.03	9.51	Nuclear
	TraesCS6A02G328900	TaSAUR126-6A	6A	562400092_562400463(-1)	0	123	13.82	9.51	Nuclear
	TraesCS6A02G329000	TaSAUR127-6A	6A	562469789_562470762(-1)	0	101	11.42	9.25	Mitochondrial, Nuclear, Cytoplasmic
	TraesCS6A02G329100	TaSAUR128-6A	6A	562487011_562488015(-1)	0	117	13.1	9.69	Nuclear, Mitochondrial, Chloroplast
	TraesCS6B02G255300	TaSAUR129-6B	6B	459374025_459374372(1)	0	115	12.64	8.56	Mitochondrial, Nuclear, Extracellular
	TraesCS6B02G359400	TaSAUR130-6B	6B	631193221_631194157(1)	0	120	13.49	9.69	Nuclear, Mitochondrial
	TraesCS6B02G359600	TaSAUR131-6B	6B	631245209_631246198(-1)	0	155	17.1	10.96	Nuclear
	TraesCS6B02G359700	TaSAUR132-6B	6B	631534462_631534815(-1)	0	117	13.15	9.44	Nuclear, Cytoplasmic
	TraesCS6B02G359800	TaSAUR133-6B	6B	631740171_631741196(-1)	0	117	13.19	9.51	Nuclear, Mitochondrial
	TraesCS6B02G359900	TaSAUR134-6B	6B	631843546_631843908(-1)	0	120	13.58	9.87	Nuclear, Mitochondrial
	TraesCS6D02G307600	TaSAUR135-6D	6D	418732846_418733814(1)	0	124	13.94	9.56	Nuclear
	TraesCS6D02G307800	TaSAUR136-6D	6D	418769087_418770085(-1)	0	124	13.95	9.75	Nuclear
	TraesCS6D02G307900	TaSAUR137-6D	6D	418882210_418883025(-1)	0	114	12.85	9.77	Nuclear, Mitochondrial
	TraesCS6D02G308000	TaSAUR138-6D	6D	418892337_418892690(-1)	0	117	13.17	9.34	Nuclear, Mitochondrial
	TraesCS7A02G077000	TaSAUR139-7A	7A	42270282_42271258(1)	0	120	13.26	8.46	Nuclear, Extracellular
	TraesCS7D02G072600	TaSAUR139-7D	7D	42704458_42705476(1)	0	125	13.91	7.71	Nuclear
	TraesCS7A02G159100	TaSAUR140-7A	7A	115371264_115372213(-1)	1	158	16.67	5.36	Nuclear, Chloroplast
	TraesCS7B02G063600	TaSAUR140-7B	7B	68849230_68850217(-1)	1	164	17.32	5.22	Cytoplasmic, Chloroplast, Nuclear
	TraesCS7D02G160000	TaSAUR140-7D	7D	110096282_110097660(-1)	1	158	16.64	5	Nuclear, Chloroplast
	TraesCS7A02G273300	TaSAUR141-7A	7A	287212011_287212706(-1)	0	144	16.27	8.95	Extracellular, Nuclear
	TraesCS7B02G171200	TaSAUR141-7B	7B	244246663_244247232(-1)	0	189	21.34	8.83	Plasma Membrane
	TraesCS7D02G273400	TaSAUR141-7D	7D	263955481_263956224(-1)	0	144	16.15	9.07	Nuclear, Mitochondrial
	TraesCS7A02G273400	TaSAUR142-7A	7A	287214658_287215352(-1)	0	144	16.1	8.97	Extracellular, Nuclear
	TraesCS7B02G171300	TaSAUR142-7B	7B	244269439_244269873(-1)	0	144	16.22	9.19	Extracellular, Nuclear
	TraesCS7D02G273500	TaSAUR142-7D	7D	263958310_263958741(-1)	0	143	16.02	8.97	Extracellular, Nuclear
	TraesCS7A02G315300	TaSAUR143-7A	7A	449641154_449641450(1)	0	98	10.77	9.47	Mitochondrial
	TraesCS7B02G215800	TaSAUR143-7B	7B	396044691_396044990(1)	0	99	10.81	8.66	Chloroplast, Mitochondrial, Nuclear
	TraesCS7D02G312300	TaSAUR143-7D	7D	396113405_396113704(1)	0	99	10.78	8.66	Chloroplast, Mitochondrial
	TraesCS7A02G315400	TaSAUR144-7A	7A	449704327_449704635(1)	0	102	10.74	7.02	Nuclear, Mitochondrial, Chloroplast
	TraesCS7B02G216400	TaSAUR144-7B	7B	399260369_399260677(1)	0	102	10.74	7.02	Nuclear, Mitochondrial, Chloroplast
	TraesCS7D02G312400	TaSAUR144-7D	7D	396125645_396125956(1)	0	103	10.78	7.02	Nuclear, Chloroplast, Mitochondrial
	TraesCS7A02G372100	TaSAUR145-7A	7A	545608486_545608977(1)	0	163	17.47	9.3	Mitochondrial, Nuclear
	TraesCS7B02G255600	TaSAUR145-7B	7B	474274415_474275375(-1)	0	137	14.21	8.41	Chloroplast
	TraesCS7D02G350800	TaSAUR145-7D	7D	451882762_451883253(-1)	0	163	17.27	9.12	Nuclear
	TraesCS7A02G384600	TaSAUR146-7A	7A	560881099_560882093(-1)	0	131	13.75	8.99	Nuclear
	TraesCS7B02G287200	TaSAUR146-7B	7B	522813695_522814655(-1)	0	131	13.8	8.99	Nuclear
	TraesCS7D02G381000	TaSAUR146-7D	7D	494969440_494969835(-1)	0	131	13.77	8.99	Nuclear
	TraesCS7A02G418000	TaSAUR147-7A	7A	609410682_609411053(1)	0	123	13.52	9.6	Nuclear, Cytoplasmic
	TraesCS7B02G318100	TaSAUR147-7B	7B	568092912_568093280(1)	0	122	13.49	9.37	Cytoplasmic, Nuclear
	TraesCS7D02G411000	TaSAUR147-7D	7D	529948353_529948724(1)	0	123	13.52	9.41	Nuclear, Cytoplasmic
	TraesCS7A02G418100	TaSAUR148-7A	7A	609431187_609431591(-1)	0	134	14.87	7.68	Nuclear, Cytoplasmic, Mitochondrial
	TraesCS7B02G318200	TaSAUR148-7B	7B	568106871_568107590(-1)	0	137	15.03	7.68	Nuclear
	TraesCS7D02G411100	TaSAUR148-7D	7D	529956128_529956538(-1)	0	136	14.95	7.68	Nuclear
	TraesCS7A02G469000	TaSAUR149-7A	7A	664999688_665000333(1)	0	97	10.73	5.3	Nuclear, Cytoplasmic
	TraesCS7B02G370900	TaSAUR149-7B	7B	636940381_636940671(1)	0	96	10.69	6.72	Nuclear, Cytoplasmic
	TraesCS7D02G456700	TaSAUR149-7D	7D	575408378_575408668(1)	0	96	10.59	5.61	Nuclear, Cytoplasmic
	TraesCS7A02G468300	TaSAUR150-7A	7A	664414699_664414983(-1)	0	94	10.38	7.74	Nuclear
	TraesCS7D02G455900	TaSAUR150-7B	7D	574773876_574774160(-1)	0	94	10.34	6.56	Nuclear
	TraesCS7D02G455800	TaSAUR150-7D	7D	574763867_574764151(-1)	0	94	10.38	6.56	Nuclear
	TraesCS7A02G468200	TaSAUR151-7A	7A	664371644_664371928(-1)	0	94	10.41	6.56	Nuclear, Chloroplast
	TraesCS7A02G468500	TaSAUR152-7A	7A	664603102_664603644(1)	0	180	18.98	9.12	Extracellular, Chloroplast
	TraesCS7A02G468600	TaSAUR153-7A	7A	664699313_664700304(1)	0	139	14.72	9.3	Mitochondrial, Nuclear
	TraesCS7A02G468700	TaSAUR154-7A	7A	664780651_664781073(-1)	1	144	12.09	10.02	Nuclear, Mitochondrial
	TraesCS7A02G468900	TaSAUR155-7A	7A	664872781_664873796(-1)	0	133	14.23	9.46	Mitochondrial
	TraesCS7A02G469200	TaSAUR156-7A	7A	665427729_665428261(1)	0	95	10.53	6.72	Nuclear
	TraesCS7B02G370500	TaSAUR157-7B	7B	635940595_635941014(-1)	0	139	14.71	9.5	Mitochondrial
	TraesCS7B02G370100	TaSAUR158-7B	7B	635065115_635065534(1)	0	139	14.74	9.07	Extracellular, Mitochondrial
	TraesCS7B02G370200	TaSAUR159-7B	7B	635170708_635171127(1)	0	139	14.71	9.04	Extracellular
	TraesCS7B02G370300	TaSAUR160-7B	7B	635300989_635301951(1)	0	139	14.72	9.3	Mitochondrial, Nuclear
	TraesCS7B02G370400	TaSAUR161-7B	7B	635748655_635749074(-1)	0	139	14.82	9.46	Nuclear, Mitochondrial
	TraesCS7B02G370600	TaSAUR162-7B	7B	636432264_636433233(-1)	0	183	19.33	9.68	Chloroplast, Nuclear
	TraesCS7B02G369900	TaSAUR163-7B	7B	634579508_634579792(-1)	0	94	10.21	5.31	Nuclear
	TraesCS7B02G371000	TaSAUR164-7B	7B	636983945_636984232(1)	0	95	10.56	6.08	Nuclear, Cytoplasmic
	TraesCS7D02G456200	TaSAUR165-7D	7D	574924855_574925493(-1)	0	212	22.69	9.53	Nuclear
	TraesCS7D02G273300	TaSAUR166-7D	7D	263952179_263952397(-1)	0	72	8	5.5	Nuclear
	TraesCS7D02G456100	TaSAUR167-7D	7D	574874855_574875805(1)	0	140	14.73	9.69	Mitochondrial
	TraesCS7D02G456300	TaSAUR168-7D	7D	575073866_575074267(-1)	0	133	14.17	9.63	Mitochondrial
	TraesCS7D02G456400	TaSAUR169-7D	7D	575149055_575149474(-1)	0	139	14.74	9.5	Mitochondrial
	TraesCS7D02G456500	TaSAUR170-7D	7D	575217527_575217946(-1)	0	139	14.71	9.69	Mitochondrial
	TraesCS7D02G456800	TaSAUR171-7D	7D	575441630_575441917(1)	0	95	10.69	6.73	Nuclear, Cytoplasmic
	TraesCSU02G214500	TaSAUR172-U	Un	317867304_317868528(1)	0	272	29.73	11.35	Nuclear

## Sheet: Table S2
	Table S2 The accession numbers of five species in EnsemblPlants(http://plants.ensembl.org/index.html)
	Arabidopsis thaliana	Oryza sativa	Sorghum bicolor	Zea mays	Triticum aestivum
	AT1G16510	LOC_Os09g37380	SORBI_3001G070100	Zm00001d001961	TraesCS1A02G178700
	AT1G17345	LOC_Os09g37390	SORBI_3001G146200	Zm00001d001963	TraesCS1B02G201800
	AT1G19830	LOC_Os09g37394	SORBI_3001G146400	Zm00001d001964	TraesCS1D02G177000
	AT1G19840	LOC_Os09g37420	SORBI_3001G146500	Zm00001d002374	TraesCS2A02G186300
	AT1G20470	LOC_Os09g37430	SORBI_3001G146700	Zm00001d002826	TraesCS2B02G220800
	AT1G29420	LOC_Os09g37440	SORBI_3001G184400	Zm00001d003018	TraesCS2D02G201600
	AT1G29430	LOC_Os09g37452	SORBI_3001G184500	Zm00001d004384	TraesCS2A02G381300
	AT1G29440	LOC_Os09g37470	SORBI_3001G184650	Zm00001d004578	TraesCS2B02G398600
	AT1G29450	Os01g0155100	SORBI_3001G184800	Zm00001d005802	TraesCS2D02G377800
	AT1G29460	Os01g0768333	SORBI_3001G196900	Zm00001d005803	TraesCS2A02G386400
	AT1G29490	Os01g0924966	SORBI_3001G471050	Zm00001d006275	TraesCS2B02G403800
	AT1G29500	Os02g0143300	SORBI_3001G489500	Zm00001d006285	TraesCS2D02G383200
	AT1G29510	Os02g0143400	SORBI_3002G213500	Zm00001d008420	TraesCS2A02G430400
	AT1G56150	Os02g0167600	SORBI_3002G213600	Zm00001d011978	TraesCS2B02G451000
	AT1G72430	Os02g0305950	SORBI_3002G232300	Zm00001d012222	TraesCS2D02G428000
	AT1G75580	Os02g0445100	SORBI_3002G258900	Zm00001d013142	TraesCS2A02G493900
	AT1G75590	Os02g0445600	SORBI_3002G259100	Zm00001d013617	TraesCS2B02G521900
	AT1G76190	Os02g0512000	SORBI_3002G284600	Zm00001d014682	TraesCS2A02G494000
	AT1G79130	Os02g0643800	SORBI_3002G284701	Zm00001d016582	TraesCS2D02G493800
	AT2G16580	Os02g0769100	SORBI_3002G284901	Zm00001d017397	TraesCS2A02G494100
	AT3G60690	Os03g0290100	SORBI_3002G285101	Zm00001d018200	TraesCS2B02G522000
	AT3G61900	Os03g0660200	SORBI_3002G285200	Zm00001d020605	TraesCS2D02G493900
	AT4G00880	Os03g0660300	SORBI_3002G285300	Zm00001d020606	TraesCS2A02G494400
	AT4G09530	Os03g0660400	SORBI_3002G285450	Zm00001d021062	TraesCS2B02G522300
	AT4G12410	Os03g0660500	SORBI_3002G285525	Zm00001d021237	TraesCS2A02G494500
	AT4G13790	Os04g0517900	SORBI_3002G285600	Zm00001d021454	TraesCS2B02G522600
	AT4G22620	Os04g0537100	SORBI_3002G285700	Zm00001d021455	TraesCS2D02G494800
	AT4G31320	Os04g0608300	SORBI_3002G285800	Zm00001d021456	TraesCS2D02G494600
	AT4G34750	Os04g0617050	SORBI_3002G285950	Zm00001d025947	TraesCS2A02G494900
	AT4G34760	Os04g0662200	SORBI_3002G300100	Zm00001d026262	TraesCS2B02G523100
	AT4G34770	Os04g0662400	SORBI_3003G065100	Zm00001d026530	TraesCS2D02G495100
	AT4G34780	Os06g0137400	SORBI_3003G202000	Zm00001d027753	TraesCS2A02G495000
	AT4G34790	Os06g0671150	SORBI_3003G409000	Zm00001d032088	TraesCS2B02G523200
	AT4G34800	Os06g0671600	SORBI_3003G409100	Zm00001d032091	TraesCS2D02G495200
	AT4G34810	Os06g0701900	SORBI_3004G038600	Zm00001d032094	TraesCS2D02G495300
	AT4G36110	Os06g0702000	SORBI_3004G038700	Zm00001d032475	TraesCS2D02G495400
	AT4G38825	Os06g0714300	SORBI_3004G053400	Zm00001d033464	TraesCS2A02G495100
	AT4G38840	Os07g0475700	SORBI_3004G156300	Zm00001d033729	TraesCS2B02G523300
	AT4G38850	Os08g0118500	SORBI_3004G218200	Zm00001d036623	TraesCS2D02G495500
	AT4G38860	Os08g0118800	SORBI_3004G302200	Zm00001d041462	TraesCS2B02G437000
	AT5G03310	Os08g0452500	SORBI_3004G311500	Zm00001d042292	TraesCS2D02G415500
	AT5G10990	Os08g0550700	SORBI_3005G028000	Zm00001d045039	TraesCS2B02G522400
	AT5G18010	Os09g0437100	SORBI_3006G019200	Zm00001d045423	TraesCS2D02G494500
		Os09g0437400	SORBI_3006G053900	Zm00001d046986	TraesCS2A02G494200
		Os09g0545300	SORBI_3006G148600	Zm00001d049659	TraesCS2A02G494300
		Os09g0545500	SORBI_3006G161100	Zm00001d050093	TraesCS2B02G522200
		Os09g0545700	SORBI_3006G208300	Zm00001d050507	TraesCS2B02G522500
		Os09g0546100	SORBI_3006G216400	Zm00001d051302	TraesCS2D02G494000
		Os09g0546200	SORBI_3006G216500	Zm00001d051802	TraesCS2D02G494100
		Os09g0546700	SORBI_3006G216700	Zm00001d051962	TraesCS2D02G494200
		Os09g0546900	SORBI_3006G252466	Zm00001d052148	TraesCS2D02G494300
		Os09g0547000	SORBI_3006G252600	Zm00001d053311	TraesCS2D02G494400
		Os09g0547100	SORBI_3006G253300	Zm00001d053884	TraesCS3A02G415500
		Os12g0609600	SORBI_3006G253700		TraesCS3B02G450900
		Os12g0626200	SORBI_3006G253801		TraesCS3D02G411300
			SORBI_3007G020800		TraesCS3A02G437000
			SORBI_3007G020900		TraesCS3B02G471300
			SORBI_3007G022400		TraesCS3D02G429300
			SORBI_3007G147600		TraesCS3A02G437100
			SORBI_3007G147700		TraesCS3D02G429400
			SORBI_3007G147800		TraesCS4A02G017000
			SORBI_3007G175600		TraesCS4B02G287100
			SORBI_3007G191400		TraesCS4D02G285800
			SORBI_3008G048000		TraesCS4A02G296800
			SORBI_3008G163000		TraesCS4D02G015200
			SORBI_3008G181000		TraesCS4A02G297100
			SORBI_3009G062150		TraesCS4A02G297200
			SORBI_3009G192933		TraesCS4B02G016500
			SORBI_3009G193066		TraesCS4D02G014900
			SORBI_3010G027700		TraesCS4A02G414300
			SORBI_3010G072600		TraesCS4B02G315000
			SORBI_3010G224501		TraesCS4D02G312100
			SORBI_3010G224600		TraesCS4A02G296900
			SORBI_3010G252401		TraesCS4A02G297000
			SORBI_3010G252500		TraesCS4A02G375500
			SORBI_3010G264500		TraesCS4B02G016600
					TraesCS4B02G016700
					TraesCS4B02G016800
					TraesCS4D02G015000
					TraesCS4D02G015100
					TraesCS5A02G013600
					TraesCS5B02G346900
					TraesCS5B02G345700
					TraesCS5D02G352500
					TraesCS5A02G050200
					TraesCS5B02G054900
					TraesCS5D02G061000
					TraesCS5A02G211200
					TraesCS5B02G212600
					TraesCS5D02G222600
					TraesCS5A02G211300
					TraesCS5B02G212500
					TraesCS5D02G222500
					TraesCS5A02G288600
					TraesCS5B02G288100
					TraesCS5D02G296300
					TraesCS5A02G288800
					TraesCS5B02G288200
					TraesCS5A02G342000
					TraesCS5B02G341400
					TraesCS5A02G342400
					TraesCS5B02G341700
					TraesCS5D02G347300
					TraesCS5A02G342500
					TraesCS5B02G341800
					TraesCS5A02G343100
					TraesCS5B02G342900
					TraesCS5D02G348700
					TraesCS5A02G343200
					TraesCS5B02G343000
					TraesCS5D02G349000
					TraesCS5B02G343200
					TraesCS5D02G348500
					TraesCS5A02G343700
					TraesCS5B02G343700
					TraesCS5D02G348400
					TraesCS5A02G343900
					TraesCS5B02G343900
					TraesCS5D02G350300
					TraesCS5A02G344600
					TraesCS5B02G343600
					TraesCS5B02G345500
					TraesCS5D02G351500
					TraesCS5A02G345100
					TraesCS5B02G345900
					TraesCS5D02G351700
					TraesCS5A02G345300
					TraesCS5B02G346100
					TraesCS5A02G345500
					TraesCS5B02G346400
					TraesCS5D02G352100
					TraesCS5A02G345700
					TraesCS5B02G346600
					TraesCS5D02G352300
					TraesCS5A02G345800
					TraesCS5B02G346800
					TraesCS5D02G352400
					TraesCS5A02G345900
					TraesCS5B02G347300
					TraesCS5D02G352600
					TraesCS5B02G347100
					TraesCS5A02G346100
					TraesCS5B02G347500
					TraesCS5D02G352800
					TraesCS5A02G346400
					TraesCS5D02G353100
					TraesCS5A02G288500
					TraesCS5B02G288000
					TraesCS5D02G296400
					TraesCS5B02G344500
					TraesCS5D02G350500
					TraesCS5B02G344800
					TraesCS5D02G350200
					TraesCS5A02G346000
					TraesCS5B02G347400
					TraesCS5D02G353000
					TraesCS5A02G346300
					TraesCS5B02G347200
					TraesCS5D02G352700
					TraesCS5B02G342500
					TraesCS5D02G347900
					TraesCS5A02G288900
					TraesCS5A02G289000
					TraesCS5A02G288700
					TraesCS5A02G342200
					TraesCS5A02G342300
					TraesCS5A02G344700
					TraesCS5A02G344800
					TraesCS5A02G344900
					TraesCS5A02G345000
					TraesCS5A02G345400
					TraesCS5A02G345600
					TraesCS5A02G341900
					TraesCS5A02G343400
					TraesCS5A02G343600
					TraesCS5A02G341700
					TraesCS5B02G288300
					TraesCS5B02G288400
					TraesCS5B02G341600
					TraesCS5B02G343400
					TraesCS5B02G343500
					TraesCS5B02G344400
					TraesCS5B02G344700
					TraesCS5B02G345000
					TraesCS5B02G345600
					TraesCS5B02G345800
					TraesCS5B02G346000
					TraesCS5B02G346200
					TraesCS5B02G346500
					TraesCS5B02G346700
					TraesCS5D02G347200
					TraesCS5D02G296500
					TraesCS5D02G296700
					TraesCS5D02G296800
					TraesCS5D02G296900
					TraesCS5D02G347100
					TraesCS5D02G349100
					TraesCS5D02G349300
					TraesCS5D02G349400
					TraesCS5D02G349900
					TraesCS5D02G350100
					TraesCS5D02G350700
					TraesCS5D02G350800
					TraesCS5D02G350900
					TraesCS5D02G351600
					TraesCS5D02G351800
					TraesCS5D02G352000
					TraesCS5D02G296600
					TraesCS5D02G352200
					TraesCS6A02G056400
					TraesCS6B02G075900
					TraesCS6D02G059700
					TraesCS6A02G056600
					TraesCS6B02G075800
					TraesCS6D02G060100
					TraesCS6D02G060300
					TraesCS6A02G115600
					TraesCS6B02G143400
					TraesCS6D02G104400
					TraesCS6A02G115700
					TraesCS6B02G143500
					TraesCS6D02G104500
					TraesCS6A02G141200
					TraesCS6B02G169500
					TraesCS3B02G493600
					TraesCS6D02G130600
					TraesCS6A02G226200
					TraesCS6B02G255400
					TraesCS6D02G208900
					TraesCS6A02G226400
					TraesCS6D02G208700
					TraesCS6D02G208800
					TraesCS6A02G238300
					TraesCS6B02G286100
					TraesCS6D02G220700
					TraesCS6A02G226300
					TraesCS6A02G328600
					TraesCS6A02G328700
					TraesCS6A02G328900
					TraesCS6A02G329000
					TraesCS6A02G329100
					TraesCS6B02G255300
					TraesCS6B02G359400
					TraesCS6B02G359600
					TraesCS6B02G359700
					TraesCS6B02G359800
					TraesCS6B02G359900
					TraesCS6D02G307600
					TraesCS6D02G307800
					TraesCS6D02G307900
					TraesCS6D02G308000
					TraesCS7A02G077000
					TraesCS7D02G072600
					TraesCS7A02G159100
					TraesCS7B02G063600
					TraesCS7D02G160000
					TraesCS7A02G273300
					TraesCS7B02G171200
					TraesCS7D02G273400
					TraesCS7A02G273400
					TraesCS7B02G171300
					TraesCS7D02G273500
					TraesCS7A02G315300
					TraesCS7B02G215800
					TraesCS7D02G312300
					TraesCS7A02G315400
					TraesCS7B02G216400
					TraesCS7D02G312400
					TraesCS7A02G372100
					TraesCS7B02G255600
					TraesCS7D02G350800
					TraesCS7A02G384600
					TraesCS7B02G287200
					TraesCS7D02G381000
					TraesCS7A02G418000
					TraesCS7B02G318100
					TraesCS7D02G411000
					TraesCS7A02G418100
					TraesCS7B02G318200
					TraesCS7D02G411100
					TraesCS7A02G469000
					TraesCS7B02G370900
					TraesCS7D02G456700
					TraesCS7A02G468300
					TraesCS7D02G455900
					TraesCS7D02G455800
					TraesCS7A02G468200
					TraesCS7A02G468500
					TraesCS7A02G468600
					TraesCS7A02G468700
					TraesCS7A02G468900
					TraesCS7A02G469200
					TraesCS7B02G370500
					TraesCS7B02G370100
					TraesCS7B02G370200
					TraesCS7B02G370300
					TraesCS7B02G370400
					TraesCS7B02G370600
					TraesCS7B02G369900
					TraesCS7B02G371000
					TraesCS7D02G456200
					TraesCS7D02G273300
					TraesCS7D02G456100
					TraesCS7D02G456300
					TraesCS7D02G456400
					TraesCS7D02G456500
					TraesCS7D02G456800
					TraesCSU02G214500

## Sheet: Table S3
	Table S3 Primers used in this paper
	Primers	Sequence (5'-3')	Using
	OE-F-BamH I	CGGGATCCATGGCGTCGAGGGCT	Primers for vector construction
	OE-R-EcoR I	GGAATTCTTAATGGTTAACCACGTTGCA
	RNAi-F-BamH I	CGGGATCCAGCCTAGTTCAGCAGGCAAA
	RNAi-R-EcoR I	CGGAATTCGCGTGGCATTACCACAGAG
	RNAi-F-Kpn I	GGGGTACCAGCCTAGTTCAGCAGGCAAA
	RNAi-R-Hind Ⅲ	CCAAGCTTGCGTGGCATTACCACAGAG
	66F	atgcccgtcgaccccgggATGATAAGTCCTAGGAGCCTAG
	66R	ggagagttgttgattcaCTAAAATATAGCCATTGACTGGCC
	UBI	TCGGAGTAGAATACTGTTTCAAACTACC
	31R	CTAAAATATAGCCATTGACTGG
	Intron90R	AATGGTGATCATCCAGCTCTC
	Intron30F	AAGCACGCCTACTAGTTCAAG
	NOS-R	ACCCATCTCATAAATAACGTCATGC
	At-F	CCTGAGGATGTCGGAGGA
	At-R	CAGGAAACAGCTATGACC
	β-TaTubulin qRTF	ACCGCCAGCTCTTCCACCCT	Real‑time quantitative PCR
	β-TaTubulin qRTR	TCACTGGGGCATAGGAGGAA
	qTaSAUR66-5B-F	CTCAGTACAACGGTGTTC
	qTaSAUR66-5B-R	AGCAAGCATATCACATACG
	qTaSAUR68-5A-F	ACAGCATCACCATATACTTG
	qTaSAUR68-5A-R	TACAACTTAGGAGGAGAACA
	qTaSAUR61-5D-F	CTAATCACCAAGGCACTG
	qTaSAUR61-5D-R	CCAACATACACCGAGAAG
	qTaSAUR113-5D-F	TGAGAAGGCACTGTTAGA
	qTaSAUR113-5D-R	CATTGTGTATCTGACTATCTGTA
	qTaSAUR99-5D-F	CATCCTCATACTATCGTGTAC
	qTaSAUR99-5D-R	TTCCGCAGACAGTTACTA
	qTaSAUR100-5D-F	TTGTGTTTGGATTGGATGA
	qTaSAUR100-5D-R	CTGGTCTATGGTGATGTTG
	qTaSAUR143-7A-F	CTGCTGCTTAGATTACTACAT
	qTaSAUR143-7A-R	CTAATGCCAAGTTCCAAGA
	AtACTIN2-F	GAAATCACAGCACTTGCACC
	AtACTIN2-R	AAGCCTTTGATCTTGAGAGC
	qAtTAA1-F	GTGGGAAAGTGATCCACGACTTGG
	qAtTAA1-R	GTCCTTCACTAACGCCCACCCAATG
	qAtTAR2-F	CATGATTTGGCTTACTATTGGCCACAG
	qAtTAR2-R	GTCTTTCACCAAAGCCCATCCAATC
	qAtTAR3-F	GCTGGGCATTAGTAAAAGAGAAAACTG
	qAtTAR3-R	CGAAAAACGCGTAGACATGGAAAA
	qAtTAR4-F	CAGAGCGGCGAAGATAACAGG
	qAtTAR4-R	AATTGAAATAATTACAAGCCCACGAA
